# Supplementary material for: Developmental Stages Affect the Capacity to Produce Aldehyde Green Leaf Volatiles in Zea mays and Vigna radiata
Source: Plants (Basel). 2022 Feb 15;11(4):526. doi: 10.3390/plants11040526 (PMC8875026; doi:10.3390/plants11040526)
Supplement: Supplementary file 1 [file plants-11-00526-s001.zip]

Archive with 2 entries (2 files):
- Supplementary Material - Figures .pdf
- Supplementary Material - Tables.pdf
